# Supplementary material for: Chikungunya virus (CHIKV) seroprevalence in the South Pacific populations of the Cook Islands and Vanuatu with associated environmental and social factors
Source: PLoS Negl Trop Dis. 2022 Nov 28;16(11):e0010626. doi: 10.1371/journal.pntd.0010626 (PMC9731434; doi:10.1371/journal.pntd.0010626)
Supplement: S1 Appendix — (XLSX) [file pntd.0010626.s001.xlsx]

## Sheet: Tabelle1
No	Country	Island	Age	Gender (m=male; f=female)	Result CHIKV ELISA (POS=positive; NEG=negative; ????=equivocal)
A100	Cook Islands	Aitutaki	44	m	NEG
A101	Cook Islands	Aitutaki	75	m	NEG
A102	Cook Islands	Aitutaki	16	f	NEG
A103	Cook Islands	Aitutaki	54	f	????
A104	Cook Islands	Aitutaki	60	m	NEG
A105	Cook Islands	Aitutaki	29	m	NEG
A106	Cook Islands	Aitutaki	23	f	POS
A107	Cook Islands	Aitutaki	54	f	NEG
A108	Cook Islands	Aitutaki	69	m	NEG
A109	Cook Islands	Aitutaki	54	f	NEG
A110	Cook Islands	Aitutaki	56	f	POS
A111	Cook Islands	Aitutaki	44	m	NEG
A112	Cook Islands	Aitutaki	20	f	NEG
A113	Cook Islands	Aitutaki	78	m	????
A114	Cook Islands	Aitutaki	72	m	NEG
A115	Cook Islands	Aitutaki	49	m	????
A116	Cook Islands	Aitutaki	73	m	????
A117	Cook Islands	Aitutaki	41	f	NEG
A118	Cook Islands	Aitutaki	52	f	NEG
A59	Cook Islands	Aitutaki	37	m	NEG
A60	Cook Islands	Aitutaki	68	f	NEG
A61	Cook Islands	Aitutaki	61	m	NEG
A62	Cook Islands	Aitutaki	46	m	POS
A63	Cook Islands	Aitutaki	54	m	POS
A64	Cook Islands	Aitutaki	65	f	NEG
A65	Cook Islands	Aitutaki	61	m	NEG
A66	Cook Islands	Aitutaki	62	f	NEG
A67	Cook Islands	Aitutaki	59	m	POS
A68	Cook Islands	Aitutaki	49	m	NEG
A69	Cook Islands	Aitutaki	53	m	NEG
A70	Cook Islands	Aitutaki	19	f	NEG
A71	Cook Islands	Aitutaki	53	m	????
A72	Cook Islands	Aitutaki	34	m	NEG
A73	Cook Islands	Aitutaki	65	m	NEG
A74	Cook Islands	Aitutaki	71	f	????
A75	Cook Islands	Aitutaki	58	m	POS
A76	Cook Islands	Aitutaki	23	m	NEG
A77	Cook Islands	Aitutaki	80	f	NEG
A78	Cook Islands	Aitutaki	37	m	NEG
A79	Cook Islands	Aitutaki	30	m	NEG
A80	Cook Islands	Aitutaki	25	m	POS
A81	Cook Islands	Aitutaki	73	m	NEG
A82	Cook Islands	Aitutaki	44	m	POS
A83	Cook Islands	Aitutaki	24	f	NEG
A84	Cook Islands	Aitutaki	73	m	POS
A85	Cook Islands	Aitutaki	41	m	NEG
A86	Cook Islands	Aitutaki	61	m	POS
A87	Cook Islands	Aitutaki	46	f	NEG
A88	Cook Islands	Aitutaki	48	m	NEG
A89	Cook Islands	Aitutaki	54	m	POS
A90	Cook Islands	Aitutaki	49	f	NEG
A91	Cook Islands	Aitutaki	37	f	NEG
A92	Cook Islands	Aitutaki	56	m	????
A93	Cook Islands	Aitutaki	50	m	NEG
A94	Cook Islands	Aitutaki	73	m	NEG
A95	Cook Islands	Aitutaki	73	f	POS
A96	Cook Islands	Aitutaki	56	m	NEG
A97	Cook Islands	Aitutaki	57	f	NEG
A98	Cook Islands	Aitutaki	53	m	NEG
A99	Cook Islands	Aitutaki	16	m	NEG
R01	Cook Islands	Rarotonga	68	f	POS
R02	Cook Islands	Rarotonga	47	m	NEG
R03	Cook Islands	Rarotonga	47	f	NEG
R04	Cook Islands	Rarotonga	67	m	NEG
R05	Cook Islands	Rarotonga	47	m	NEG
R06	Cook Islands	Rarotonga	26	f	NEG
R07	Cook Islands	Rarotonga	43	m	POS
R08	Cook Islands	Rarotonga	81	f	NEG
R09	Cook Islands	Rarotonga	74	f	????
R10	Cook Islands	Rarotonga	20	f	POS
R101	Cook Islands	Rarotonga	26	f	POS
R102	Cook Islands	Rarotonga	16	m	POS
R103	Cook Islands	Rarotonga	43	f	POS
R104	Cook Islands	Rarotonga	33	m	NEG
R105	Cook Islands	Rarotonga	42	f	POS
R106	Cook Islands	Rarotonga	14	f	NEG
R107	Cook Islands	Rarotonga	54	f	POS
R108	Cook Islands	Rarotonga	28	f	NEG
R109	Cook Islands	Rarotonga	52	m	POS
R11	Cook Islands	Rarotonga	32	m	POS
R110	Cook Islands	Rarotonga	67	m	NEG
R111	Cook Islands	Rarotonga	60	m	NEG
R112	Cook Islands	Rarotonga	69	f	POS
R113	Cook Islands	Rarotonga	54	f	POS
R114	Cook Islands	Rarotonga	80	f	????
R115	Cook Islands	Rarotonga	37	f	NEG
R116	Cook Islands	Rarotonga	10	f	NEG
R117	Cook Islands	Rarotonga	70	f	NEG
R118	Cook Islands	Rarotonga	36	m	NEG
R119	Cook Islands	Rarotonga	46	f	NEG
R12	Cook Islands	Rarotonga	31	f	NEG
R120	Cook Islands	Rarotonga	33	f	NEG
R121	Cook Islands	Rarotonga	69	f	POS
R122	Cook Islands	Rarotonga	25	f	POS
R123	Cook Islands	Rarotonga	16	f	NEG
R124	Cook Islands	Rarotonga	83	m	POS
R125	Cook Islands	Rarotonga	70	m	POS
R126	Cook Islands	Rarotonga	61	f	NEG
R127	Cook Islands	Rarotonga	72	m	NEG
R128	Cook Islands	Rarotonga	24	f	NEG
R129	Cook Islands	Rarotonga	69	m	POS
R13	Cook Islands	Rarotonga	24	f	NEG
R130	Cook Islands	Rarotonga	79	f	NEG
R131	Cook Islands	Rarotonga	26	f	NEG
R132	Cook Islands	Rarotonga	16	f	POS
R133	Cook Islands	Rarotonga	27	f	POS
R134	Cook Islands	Rarotonga	56	f	NEG
R135	Cook Islands	Rarotonga	55	m	POS
R136	Cook Islands	Rarotonga	51	f	NEG
R137	Cook Islands	Rarotonga	46	f	POS
R138	Cook Islands	Rarotonga	39	f	NEG
R139	Cook Islands	Rarotonga	34	m	POS
R14	Cook Islands	Rarotonga	58	f	NEG
R140	Cook Islands	Rarotonga	69	m	????
R141	Cook Islands	Rarotonga	39	m	NEG
R142	Cook Islands	Rarotonga	36	f	NEG
R143	Cook Islands	Rarotonga	50	f	POS
R144	Cook Islands	Rarotonga	59	f	NEG
R145	Cook Islands	Rarotonga	64	m	????
R146	Cook Islands	Rarotonga	62	f	NEG
R147	Cook Islands	Rarotonga	53	m	POS
R148	Cook Islands	Rarotonga	33	m	NEG
R149	Cook Islands	Rarotonga	68	f	NEG
R15	Cook Islands	Rarotonga	55	f	POS
R150	Cook Islands	Rarotonga	6	m	POS
R151	Cook Islands	Rarotonga	80	f	POS
R152	Cook Islands	Rarotonga	35	f	NEG
R153	Cook Islands	Rarotonga	47	f	NEG
R154	Cook Islands	Rarotonga	72	f	NEG
R155	Cook Islands	Rarotonga	25	f	NEG
R156	Cook Islands	Rarotonga	71	m	POS
R157	Cook Islands	Rarotonga	27	f	POS
R158	Cook Islands	Rarotonga	65	f	POS
R159	Cook Islands	Rarotonga	18	m	POS
R16	Cook Islands	Rarotonga	45	f	NEG
R160	Cook Islands	Rarotonga	36	m	NEG
R161	Cook Islands	Rarotonga	58	m	POS
R162	Cook Islands	Rarotonga	35	f	NEG
R163	Cook Islands	Rarotonga	54	m	POS
R164	Cook Islands	Rarotonga	35	f	NEG
R165	Cook Islands	Rarotonga	50	f	????
R166	Cook Islands	Rarotonga	45	f	NEG
R167	Cook Islands	Rarotonga	19	m	NEG
R168	Cook Islands	Rarotonga	43	f	NEG
R169	Cook Islands	Rarotonga	62	f	NEG
R170	Cook Islands	Rarotonga	24	f	POS
R171	Cook Islands	Rarotonga	31	f	NEG
R172	Cook Islands	Rarotonga	26	f	NEG
R173	Cook Islands	Rarotonga	66	m	POS
R174	Cook Islands	Rarotonga	45	f	????
R175	Cook Islands	Rarotonga	71	m	NEG
R176	Cook Islands	Rarotonga	58	f	NEG
R177	Cook Islands	Rarotonga	30	f	NEG
R178	Cook Islands	Rarotonga	53	f	NEG
R179	Cook Islands	Rarotonga	72	m	NEG
R180	Cook Islands	Rarotonga	62	f	NEG
R181	Cook Islands	Rarotonga	58	m	NEG
R182	Cook Islands	Rarotonga	15	m	NEG
R183	Cook Islands	Rarotonga	50	m	????
R184	Cook Islands	Rarotonga	53	f	POS
R185	Cook Islands	Rarotonga	54	m	NEG
R186	Cook Islands	Rarotonga	42	f	NEG
R187	Cook Islands	Rarotonga	64	m	POS
R188	Cook Islands	Rarotonga	57	m	POS
R189	Cook Islands	Rarotonga	36	m	NEG
R190	Cook Islands	Rarotonga	59	m	NEG
R191	Cook Islands	Rarotonga	66	m	NEG
R192	Cook Islands	Rarotonga	52	m	NEG
R193	Cook Islands	Rarotonga	43	m	NEG
R252	Cook Islands	Rarotonga	21	m	POS
R253	Cook Islands	Rarotonga	64	f	POS
R254	Cook Islands	Rarotonga	37	m	NEG
R255	Cook Islands	Rarotonga	16	f	NEG
R256	Cook Islands	Rarotonga	37	f	NEG
R257	Cook Islands	Rarotonga	50	m	POS
R258	Cook Islands	Rarotonga	47	f	NEG
R259	Cook Islands	Rarotonga	82	m	POS
R260	Cook Islands	Rarotonga	71	m	NEG
R261	Cook Islands	Rarotonga	40	f	NEG
R262	Cook Islands	Rarotonga	17	f	POS
R263	Cook Islands	Rarotonga	61	f	NEG
R264	Cook Islands	Rarotonga	24	m	NEG
R265	Cook Islands	Rarotonga	50	m	NEG
R266	Cook Islands	Rarotonga	59	f	????
R267	Cook Islands	Rarotonga	41	f	NEG
R268	Cook Islands	Rarotonga	47	m	NEG
R269	Cook Islands	Rarotonga	38	m	POS
R270	Cook Islands	Rarotonga	43	m	NEG
R271	Cook Islands	Rarotonga	58	f	POS
R272	Cook Islands	Rarotonga	47	f	POS
R273	Cook Islands	Rarotonga	35	f	NEG
R274	Cook Islands	Rarotonga	8	m	NEG
R275	Cook Islands	Rarotonga	50	m	NEG
R276	Cook Islands	Rarotonga	36	f	POS
R277	Cook Islands	Rarotonga	69	m	POS
R278	Cook Islands	Rarotonga	67	m	POS
R279	Cook Islands	Rarotonga	55	f	POS
R280	Cook Islands	Rarotonga	28	f	POS
R281	Cook Islands	Rarotonga	44	m	NEG
R282	Cook Islands	Rarotonga	59	m	NEG
R283	Cook Islands	Rarotonga	13	m	NEG
R284	Cook Islands	Rarotonga	61	f	POS
R285	Cook Islands	Rarotonga	68	f	NEG
R286	Cook Islands	Rarotonga	46	m	POS
R287	Cook Islands	Rarotonga	29	f	NEG
R288	Cook Islands	Rarotonga	42	f	POS
R289	Cook Islands	Rarotonga	50	m	POS
R290	Cook Islands	Rarotonga	33	m	NEG
R291	Cook Islands	Rarotonga	27	f	NEG
R292	Cook Islands	Rarotonga	18	f	NEG
R293	Cook Islands	Rarotonga	33	f	NEG
R294	Cook Islands	Rarotonga	44	f	NEG
R295	Cook Islands	Rarotonga	25	m	NEG
R296	Cook Islands	Rarotonga	78	f	????
R297	Cook Islands	Rarotonga	45	f	NEG
R298	Cook Islands	Rarotonga	52	f	NEG
R299	Cook Islands	Rarotonga	23	f	NEG
R300	Cook Islands	Rarotonga	24	f	NEG
R301	Cook Islands	Rarotonga	62	f	POS
R302	Cook Islands	Rarotonga	30	f	NEG
R303	Cook Islands	Rarotonga	22	m	NEG
R304	Cook Islands	Rarotonga	44	f	POS
R305	Cook Islands	Rarotonga	33	f	POS
R306	Cook Islands	Rarotonga	28	m	NEG
R307	Cook Islands	Rarotonga	10	f	POS
R308	Cook Islands	Rarotonga	71	f	NEG
R309	Cook Islands	Rarotonga	61	f	????
R310	Cook Islands	Rarotonga	79	m	NEG
R311	Cook Islands	Rarotonga	70	f	NEG
R312	Cook Islands	Rarotonga	64	m	NEG
R313	Cook Islands	Rarotonga	74	m	POS
R314	Cook Islands	Rarotonga	30	f	NEG
R315	Cook Islands	Rarotonga	40	f	POS
R316	Cook Islands	Rarotonga	49	f	NEG
R317	Cook Islands	Rarotonga	52	m	NEG
R318	Cook Islands	Rarotonga	63	m	NEG
R319	Cook Islands	Rarotonga	49	m	POS
R320	Cook Islands	Rarotonga	69	f	POS
R321	Cook Islands	Rarotonga	31	m	POS
R322	Cook Islands	Rarotonga	18	m	NEG
R323	Cook Islands	Rarotonga	27	m	NEG
R324	Cook Islands	Rarotonga	19	m	POS
R325	Cook Islands	Rarotonga	44	m	NEG
R326	Cook Islands	Rarotonga	56	m	POS
R327	Cook Islands	Rarotonga	88	f	NEG
R328	Cook Islands	Rarotonga	61	m	NEG
R329	Cook Islands	Rarotonga	81	f	NEG
R330	Cook Islands	Rarotonga	26	f	NEG
R331	Cook Islands	Rarotonga	34	f	NEG
R332	Cook Islands	Rarotonga	36	f	NEG
R333	Cook Islands	Rarotonga	78	f	????
R334	Cook Islands	Rarotonga	74	m	POS
R335	Cook Islands	Rarotonga	51	f	NEG
R336	Cook Islands	Rarotonga	34	f	POS
R337	Cook Islands	Rarotonga	77	f	NEG
R338	Cook Islands	Rarotonga	28	f	NEG
R339	Cook Islands	Rarotonga	70	f	NEG
R340	Cook Islands	Rarotonga	49	f	NEG
R341	Cook Islands	Rarotonga	65	f	NEG
R342	Cook Islands	Rarotonga	46	f	NEG
R343	Cook Islands	Rarotonga	32	f	POS
R344	Cook Islands	Rarotonga	73	m	NEG
R509	Cook Islands	Rarotonga	51	f	????
R510	Cook Islands	Rarotonga	77	m	NEG
R511	Cook Islands	Rarotonga	61	m	NEG
R512	Cook Islands	Rarotonga	49	f	NEG
R513	Cook Islands	Rarotonga	46	f	????
R514	Cook Islands	Rarotonga	56	f	NEG
P1	Vanuatu	Espiritu Santo	13	f	NEG
P10	Vanuatu	Espiritu Santo	52	f	NEG
P100	Vanuatu	Espiritu Santo	61	m	NEG
P101	Vanuatu	Espiritu Santo	81	m	NEG
P102	Vanuatu	Espiritu Santo	19	f	NEG
P103	Vanuatu	Espiritu Santo	47	f	NEG
P104	Vanuatu	Espiritu Santo	42	f	NEG
P105	Vanuatu	Espiritu Santo	3	f	NEG
P106	Vanuatu	Espiritu Santo	46	m	POS
P107	Vanuatu	Espiritu Santo	24	f	NEG
P108	Vanuatu	Espiritu Santo	1	m	NEG
P109	Vanuatu	Espiritu Santo	43	f	NEG
P11	Vanuatu	Espiritu Santo	39	f	NEG
P110	Vanuatu	Espiritu Santo	26	f	NEG
P111	Vanuatu	Espiritu Santo	70	f	NEG
P112	Vanuatu	Espiritu Santo	20	f	????
P113	Vanuatu	Espiritu Santo	50	m	NEG
P114	Vanuatu	Espiritu Santo	31	f	NEG
P115	Vanuatu	Espiritu Santo	19	f	NEG
P116	Vanuatu	Espiritu Santo	59	m	NEG
P117	Vanuatu	Espiritu Santo	32	m	NEG
P118	Vanuatu	Espiritu Santo	28	f	NEG
P119	Vanuatu	Espiritu Santo	30	m	NEG
P12	Vanuatu	Espiritu Santo	23	m	POS
P120	Vanuatu	Espiritu Santo	43	f	POS
P121	Vanuatu	Espiritu Santo	41	f	NEG
P122	Vanuatu	Espiritu Santo	41	f	NEG
P123	Vanuatu	Espiritu Santo	4	m	NEG
P124	Vanuatu	Espiritu Santo	80	m	NEG
P125	Vanuatu	Espiritu Santo	8	m	????
P126	Vanuatu	Espiritu Santo	38	f	NEG
P127	Vanuatu	Espiritu Santo	34	f	NEG
P128	Vanuatu	Espiritu Santo	52	f	POS
P129	Vanuatu	Espiritu Santo	54	f	NEG
P13	Vanuatu	Espiritu Santo	60	f	NEG
P130	Vanuatu	Espiritu Santo	24	f	NEG
P131	Vanuatu	Espiritu Santo	68	m	????
P132	Vanuatu	Espiritu Santo	31	f	NEG
P133	Vanuatu	Espiritu Santo	30	m	NEG
P134	Vanuatu	Espiritu Santo	79	m	NEG
P135	Vanuatu	Espiritu Santo	43	f	NEG
P136	Vanuatu	Espiritu Santo	32	f	NEG
P137	Vanuatu	Espiritu Santo	55	m	NEG
P138	Vanuatu	Espiritu Santo	14	f	NEG
P139	Vanuatu	Espiritu Santo	39	f	NEG
P14	Vanuatu	Espiritu Santo	24	f	NEG
P140	Vanuatu	Espiritu Santo	52	f	NEG
P141	Vanuatu	Espiritu Santo	47	m	NEG
P142	Vanuatu	Espiritu Santo	32	m	NEG
P143	Vanuatu	Espiritu Santo	5	f	NEG
P144	Vanuatu	Espiritu Santo	18	m	NEG
P145	Vanuatu	Espiritu Santo	47	m	NEG
P146	Vanuatu	Espiritu Santo	19	f	NEG
P147	Vanuatu	Espiritu Santo	10	m	????
P148	Vanuatu	Espiritu Santo	47	f	????
P149	Vanuatu	Espiritu Santo	14	f	????
P15	Vanuatu	Espiritu Santo	24	f	NEG
P150	Vanuatu	Espiritu Santo	39	f	NEG
P151	Vanuatu	Espiritu Santo	24	f	NEG
P152	Vanuatu	Espiritu Santo	64	f	NEG
P153	Vanuatu	Espiritu Santo	24	f	NEG
P154	Vanuatu	Espiritu Santo	34	m	NEG
P155	Vanuatu	Espiritu Santo	46	m	NEG
P156	Vanuatu	Espiritu Santo	24	m	NEG
P157	Vanuatu	Espiritu Santo	28	f	NEG
P158	Vanuatu	Espiritu Santo	25	f	NEG
P159	Vanuatu	Espiritu Santo	33	f	NEG
P16	Vanuatu	Espiritu Santo	39	m	NEG
P160	Vanuatu	Espiritu Santo	46	m	NEG
P161	Vanuatu	Espiritu Santo	76	m	NEG
P162	Vanuatu	Espiritu Santo	27	f	NEG
P163	Vanuatu	Espiritu Santo	42	f	NEG
P164	Vanuatu	Espiritu Santo	25	f	NEG
P165	Vanuatu	Espiritu Santo	57	f	NEG
P166	Vanuatu	Espiritu Santo	32	m	NEG
P167	Vanuatu	Espiritu Santo	51	f	POS
P168	Vanuatu	Espiritu Santo	42	f	NEG
P169	Vanuatu	Espiritu Santo	11	f	NEG
P17	Vanuatu	Espiritu Santo	24	m	NEG
P170	Vanuatu	Espiritu Santo	32	f	NEG
P171	Vanuatu	Espiritu Santo	44	f	NEG
P172	Vanuatu	Espiritu Santo	12	f	NEG
P173	Vanuatu	Espiritu Santo	28	m	NEG
P174	Vanuatu	Espiritu Santo	51	f	NEG
P175	Vanuatu	Espiritu Santo	33	f	NEG
P176	Vanuatu	Espiritu Santo	56	m	NEG
P177	Vanuatu	Espiritu Santo	48	f	NEG
P178	Vanuatu	Espiritu Santo	7	m	NEG
P179	Vanuatu	Espiritu Santo	27	f	POS
P18	Vanuatu	Espiritu Santo	61	f	NEG
P180	Vanuatu	Espiritu Santo	43	f	NEG
P181	Vanuatu	Espiritu Santo	31	f	NEG
P182	Vanuatu	Espiritu Santo	79	m	POS
P183	Vanuatu	Espiritu Santo	28	m	NEG
P184	Vanuatu	Espiritu Santo	20	m	NEG
P185	Vanuatu	Espiritu Santo	39	m	NEG
P186	Vanuatu	Espiritu Santo	8	f	NEG
P187	Vanuatu	Espiritu Santo	16	f	????
P188	Vanuatu	Espiritu Santo	26	f	????
P189	Vanuatu	Espiritu Santo	30	f	NEG
P19	Vanuatu	Espiritu Santo	28	f	NEG
P190	Vanuatu	Espiritu Santo	63	f	NEG
P191	Vanuatu	Espiritu Santo	54	m	????
P192	Vanuatu	Espiritu Santo	35	m	NEG
P193	Vanuatu	Espiritu Santo	43	f	NEG
P194	Vanuatu	Espiritu Santo	27	m	NEG
P195	Vanuatu	Espiritu Santo	32	f	NEG
P196	Vanuatu	Espiritu Santo	42	m	NEG
P197	Vanuatu	Espiritu Santo	36	m	NEG
P2	Vanuatu	Espiritu Santo	58	m	NEG
P20	Vanuatu	Espiritu Santo	60	f	NEG
P21	Vanuatu	Espiritu Santo	24	f	NEG
P22	Vanuatu	Espiritu Santo	42	m	NEG
P23	Vanuatu	Espiritu Santo	24	m	NEG
P24	Vanuatu	Espiritu Santo	43	f	POS
P25	Vanuatu	Espiritu Santo	24	f	NEG
P26	Vanuatu	Espiritu Santo	76	m	NEG
P27	Vanuatu	Espiritu Santo	55	f	NEG
P28	Vanuatu	Espiritu Santo	28	m	NEG
P29	Vanuatu	Espiritu Santo	36	f	NEG
P3	Vanuatu	Espiritu Santo	35	m	NEG
P30	Vanuatu	Espiritu Santo	31	f	NEG
P31	Vanuatu	Espiritu Santo	37	f	NEG
P32	Vanuatu	Espiritu Santo	20	m	NEG
P33	Vanuatu	Espiritu Santo	31	f	NEG
P34	Vanuatu	Espiritu Santo	39	f	NEG
P35	Vanuatu	Espiritu Santo	29	m	NEG
P36	Vanuatu	Espiritu Santo	29	m	NEG
P37	Vanuatu	Espiritu Santo	55	m	NEG
P38	Vanuatu	Espiritu Santo	41	f	NEG
P39	Vanuatu	Espiritu Santo	7	f	NEG
P4	Vanuatu	Espiritu Santo	24	f	NEG
P40	Vanuatu	Espiritu Santo	38	m	NEG
P41	Vanuatu	Espiritu Santo	68	m	POS
P42	Vanuatu	Espiritu Santo	43	f	NEG
P43	Vanuatu	Espiritu Santo	33	m	NEG
P44	Vanuatu	Espiritu Santo	40	f	NEG
P45	Vanuatu	Espiritu Santo	37	f	NEG
P46	Vanuatu	Espiritu Santo	3	f	POS
P47	Vanuatu	Espiritu Santo	48	m	NEG
P48	Vanuatu	Espiritu Santo	55	m	NEG
P49	Vanuatu	Espiritu Santo	32	f	NEG
P5	Vanuatu	Espiritu Santo	8	f	NEG
P50	Vanuatu	Espiritu Santo	50	m	NEG
P51	Vanuatu	Espiritu Santo	63	m	NEG
P52	Vanuatu	Espiritu Santo	59	f	NEG
P53	Vanuatu	Espiritu Santo	23	f	NEG
P54	Vanuatu	Espiritu Santo	3	m	NEG
P55	Vanuatu	Espiritu Santo	14	m	NEG
P56	Vanuatu	Espiritu Santo	72	m	NEG
P57	Vanuatu	Espiritu Santo	46	m	NEG
P58	Vanuatu	Espiritu Santo	23	m	NEG
P59	Vanuatu	Espiritu Santo	58	m	POS
P6	Vanuatu	Espiritu Santo	66	f	NEG
P60	Vanuatu	Espiritu Santo	57	f	POS
P61	Vanuatu	Espiritu Santo	48	m	NEG
P62	Vanuatu	Espiritu Santo	76	m	NEG
P63	Vanuatu	Espiritu Santo	54	m	NEG
P64	Vanuatu	Espiritu Santo	64	m	NEG
P65	Vanuatu	Espiritu Santo	38	f	NEG
P66	Vanuatu	Espiritu Santo	53	f	NEG
P67	Vanuatu	Espiritu Santo	41	f	NEG
P68	Vanuatu	Espiritu Santo	17	f	NEG
P69	Vanuatu	Espiritu Santo	30	f	NEG
P7	Vanuatu	Espiritu Santo	40	f	NEG
P70	Vanuatu	Espiritu Santo	35	m	NEG
P71	Vanuatu	Espiritu Santo	49	f	NEG
P72	Vanuatu	Espiritu Santo	60	m	NEG
P73	Vanuatu	Espiritu Santo	38	f	NEG
P74	Vanuatu	Espiritu Santo	15	f	NEG
P75	Vanuatu	Espiritu Santo	53	f	POS
P76	Vanuatu	Espiritu Santo	26	m	NEG
P77	Vanuatu	Espiritu Santo	16	m	NEG
P78	Vanuatu	Espiritu Santo	30	f	NEG
P79	Vanuatu	Espiritu Santo	56	m	NEG
P8	Vanuatu	Espiritu Santo	30	f	NEG
P80	Vanuatu	Espiritu Santo	48	f	NEG
P81	Vanuatu	Espiritu Santo	46	f	NEG
P82	Vanuatu	Espiritu Santo	35	f	NEG
P83	Vanuatu	Espiritu Santo	24	m	NEG
P84	Vanuatu	Espiritu Santo	69	m	NEG
P85	Vanuatu	Espiritu Santo	18	m	POS
P86	Vanuatu	Espiritu Santo	49	f	NEG
P87	Vanuatu	Espiritu Santo	35	m	NEG
P88	Vanuatu	Espiritu Santo	49	f	NEG
P89	Vanuatu	Espiritu Santo	24	f	NEG
P9	Vanuatu	Espiritu Santo	27	m	POS
P90	Vanuatu	Espiritu Santo	22	f	NEG
P91	Vanuatu	Espiritu Santo	19	f	NEG
P92	Vanuatu	Espiritu Santo	34	f	POS
P93	Vanuatu	Espiritu Santo	59	m	NEG
P94	Vanuatu	Espiritu Santo	20	f	NEG
P95	Vanuatu	Espiritu Santo	31	f	NEG
P96	Vanuatu	Espiritu Santo	60	m	NEG
P97	Vanuatu	Espiritu Santo	30	f	NEG
P98	Vanuatu	Espiritu Santo	63	f	NEG
P99	Vanuatu	Espiritu Santo	49	f	NEG
